# Supplementary material for: Fate and Removal of Antibiotics and Antibiotic Resistance Genes in a Rural Wastewater Treatment Plant: A Microbial Perspective of Nature-Based Versus Advanced Technologies
Source: Microorganisms. 2025 Nov 24;13(12):2663. doi: 10.3390/microorganisms13122663 (PMC12735332; doi:10.3390/microorganisms13122663)
Supplement: Supplementary file 1 [file microorganisms-13-02663-s001.zip]

Archive with 2 entries (2 files):
- Supplementary-figures-CEBEDEAU.pdf
- Supplementary-tables-CEBEDEAU.xlsx
