# Supplementary material for: Fate and Removal of Antibiotics and Antibiotic Resistance Genes in a Rural Wastewater Treatment Plant: A Microbial Perspective of Nature-Based Versus Advanced Technologies
Source: Microorganisms. 2025 Nov 24;13(12):2663. doi: 10.3390/microorganisms13122663 (PMC12735332; doi:10.3390/microorganisms13122663)
Supplement: Supplementary file 1 [file microorganisms-13-02663-s001.zip › Supplementary-tables-CEBEDEAU.xlsx]

## Sheet: Table S1
Supplementary Table S1. Requirements for discharges from urban wastewater treatment plant – macronutrient (10,000 to 150,000 p.e.).
Parameters	Value	Unit
BOD5	25	mg O2/l
	70 – 90	%
COD	125	mg O2/l
	75	%
TOC	37	mgC/l
	75	%
TSS	35	mg/l
	90	%
P tot	0.7	mg P/l
	87.5	%
N tot	10	mg N/l
	80	%

## Sheet: Table S2
Supplementary Table S2. Requirements for discharges from urban wastewater treatment plant – micropollutants (selection of a total of six in the First category (Fc) and two in the Second category (Sc)).
First category (Fc)	Second category (Sc)
Amisulpride	Benzotriazole
Carbamazepin	Mix 4-methylbenzotriazole & 5-methylbenzotriazole
Citalopram	Candesartan
Clarithromicyn	Irbesartan
Diclofenac
Hydrochlorothiazide
Metoprolol
Venlafaxin

## Sheet: Table S3
Supplementary Table S3. Weather conditions, operational parameters and physicochemical water quality.
ID campagne	Days of operation	Date	Campaign duration	Missing sample	Season	Rainy or dry weather	Influent quaternary treatment
							Temperature	pH	Turbidity	Conductivity	Redox
C1-L	80	2022-01-20	24 h	-	Winter	Dry	10.2232	6.77154	14.2978	541.625	364.031
C2-I	115	2022-02-24	72 h	-	Winter	Rainy	8.90951	6.53658	28.2778	267.235	167.261
C3-L	143	2022-03-24	24 h	-	Spring	-	11.2544	6.82861	46.2681	497.628	112.022
C4-L	170	2022-04-20	24 h	-	Spring	Dry	11.6644	6.71478	50.3803	470.725	441.848
C5-I	193	2022-05-13	72 h	-	Spring	Rainy	15.5747	6.70483	104.599	526.087	491.899
C6-L	205	2022-05-25	24 h	-	Spring	Dry	16.0873	6.44324	67.2108	268.612	522.175
C7-L	227	2022-06-16	24 h	-	Spring	Rainy	18.4202	6.8963	7.94239	563.091	464.097
C8-L	240	2022-06-29	24 h	-	Summer	Dry	18.7622	6.73861	17.6042	381.31	484.477
C9-L	276	2022-08-04	24 h	-	Summer	Dry	21.1896	7.14624	19.8771	686.991	454.772
C10-I	296	2022-08-24	72 h	-	Summer	Dry	20.5993	6.89326	10.6428	713.605	440.416
C11-L	317	2022-09-14	24 h	GAC and AOP	Summer	Dry	18.4843	6.77863	25.3304	373.756	501.138
C12-I	340	2022-10-07	72 h	CW	Autumn	Dry	15	6.8	195	435	485
C13-L	350	2022-10-17	24 h	-	Autumn	-	16	7.1	130	355	432

## Sheet: Table S4
Supplementary Table S4. Micropollutants measured – The micropollutant included in the UWWTD is highlighted with a star (*).
Micropollutants	CAS number	Class
Clarithromycin*	81103-11-9	Antibiotics
Sulfamethoxazole	723-46-6	Antibiotics
N-Acetylsulfamethoxazole	21312-10-7	Antibiotics

## Sheet: Table S5
Supplementary Table S5. Wastewater volumes (in mL) filtered on 0.1 µm PES filter, used for DNA extraction. *1 Unanalysed sample (not received for analyses). *² Filtration was carried out on 3 different filters to recover as many cells as possible. The volume mentioned is the total volume.
Lines	Campaign C2-I	Campaign C5-I	Campaign C10-I	Campaign C12-I
IN WWTP	*1	*1	150	100
OUT WWTP	1500*²	1300	600	1000
CW	2500*²	1750	600	1500
GAC	1500*²	1500	600	500
AOP	1850*²	1500	600	600

## Sheet: Table S6
Supplementary Table S6. Elution volume (in µL) used to elute DNA after extraction (DNeasy® PowerWater® kit; Qiagen N.V. Germany). *1 Unanalysed sample (not received for analyses). *² Filtration was independently done on the three filters with a 40 µL elution volume. All extracts were then pooled. The volume mentioned is the total volume.
Lines	Campaign C2-I	Campaign C5-I	Campaign C10-I	Campaign C12-I
IN WWTP	*1	*1	90	50
OUT WWTP	120*²	20	90	50
CW	120*²	20	90	50
GAC	120*²	20	90	50
AOP	120*²	20	90	50

## Sheet: Table S7
Supplementary Table S7. DNA extraction concentrations (ng/µL) quantified with NanoDrop after DNA extraction (DNeasy® PowerWater® kit; Qiagen N.V. Germany). *1 Unanalysed sample (not received for analyses). *² Filtration was independently done on the three filters. All extracts were then pooled. The concentration mentioned is the total concentration.
Lines	Campaign C2-I	Campaign C5-I	Campaign C10-I	Campaign C12-I
IN WWTP	*1	*1	188.80	296.4
OUT WWTP	66.30*²	421.6	34.00	95.3
CW	39.50*²	28.40	3.00	151.00
GAC	47.20*²	79.40	58.40	70.8
AOP	54.30*²	157.20	99.00	119.4

## Sheet: Table S8
Supplementary table S8. (Left) Mean measured values of physicochemical parameters measured across thirteen campaigns at different stages during the wastewater treatment. (Right) Calculated removal of the wastewater treatment plant alone and the removal quaternary treatment and WWTP combined in percentage.
	Value measured						Removal %
Parameters	Unit	IN WWTP	OUT WWTP	CW	GAC	AOP	WWTP	WWTP+CW	WWTP+GAC	WWTP+AOP
pH	(-)	-	6.8	-	-	-	-	-	-	-
Electrical conductivity	µS/cm	-	468	-	-	-	-	-	-	-
Total suspended solid	mg/L	188	4	8	7	9	98	96	96	95
Volatile suspended solid	%	67	58	22	45	59	-	-	-	-
Chemical oxygen demand	mgO2/L	236	18	17	18	35	92	93	92	85
Ammoniacal nitrogen	mg N/L	21.52	0.6	<0.1	0.4	0.5	97	100	98	98
Nitrate	mg N/L	0.8	2.1	2.1	1.2	1.3	-	-	-	-
Phosphorus	mg P/L	3.88	0.47	0.09	0.33	0.33	88	98	92	91

## Sheet: Table S9
Supplementary Table S9. Mean concentration and percentage removal of each micropollutants across all campaigns and standard deviation.
	Mean concentration [ng/L] (standard deviation)					Mean percentage removal compared to influent WWTP [%] (standard deviation)
Micropollutant	Influent WWTP	Effluent WWTP	CW	GAC	AOP	WWTP	WWTP and CW	WWTP and GAC	WWTP and AOP
Clarithromycin	70.54 (80.27)	53.06 (35.19)	4.61 (1.83)	3.69 (0.9)	4.01 (1.39)	-25.85 (82.51)	88.57 (11.02)	91.86 (7.25)	92.97 (5.01)
Sulfamethoxazole	116.45 (154.83)	31.65 (30.68)	51.91 (32.74)	3.13 (0.75)	2.95 (0.45)	41.97 (58.72)	9.29 (88.09)	88.42 (17.91)	88.24 (17.68)
N-Acetylsulfamethoxazole	392.06 (382.57)	16.08 (10.43)	3.66 (2.24)	2.43 (0.57)	2.47 (0.62)	85.08 (33.02)	96.02 (8.23)	96.56 (8.03)	96.58 (8.03)

## Sheet: Table S10
Supplementary Table S10. qPCR results expressed in gene copies per Liter of wastewater filtered (copies/L) for each target gene, for all lines and across the four intensives campaigns.
Sample	Campaign	Gene	Concentration (copies/L)
IN WWTP	C10-I	blaAmpC	1.79112e+11
IN WWTP	C10-I	blaAmpC	1.83598e+11
IN WWTP	C10-I	blaAmpC	2.05218e+11
IN WWTP	C12-I	blaAmpC	2.05397e+11
IN WWTP	C12-I	blaAmpC	2.18189e+11
IN WWTP	C10-I	blaAmpC	2.19664e+11
IN WWTP	C12-I	blaAmpC	2.6299e+11
IN WWTP	C12-I	blaAmpC	2.80909e+11
IN WWTP	C10-I	tetW	4.73676e+11
IN WWTP	C10-I	tetW	5.53464e+11
IN WWTP	C10-I	tetW	6.05473e+11
IN WWTP	C10-I	tetW	6.74373e+11
IN WWTP	C10-I	sul2	9.75367e+11
IN WWTP	C10-I	sul2	1.08661e+12
IN WWTP	C10-I	sul2	1.15016e+12
IN WWTP	C10-I	sul2	1.28134e+12
IN WWTP	C12-I	tetW	2.44781e+12
IN WWTP	C10-I	intI1	2.51725e+12
IN WWTP	C10-I	intI1	2.56015e+12
IN WWTP	C10-I	intI1	2.69327e+12
IN WWTP	C12-I	sul2	2.74512e+12
IN WWTP	C12-I	tetW	2.9585e+12
IN WWTP	C12-I	tetW	3.0099e+12
IN WWTP	C12-I	tetW	3.0622e+12
IN WWTP	C12-I	sul2	3.32929e+12
IN WWTP	C10-I	intI1	3.50952e+12
IN WWTP	C12-I	sul2	3.96309e+12
IN WWTP	C12-I	sul2	4.43288e+12
IN WWTP	C10-I	sul1	5.96809e+12
IN WWTP	C10-I	sul1	7.99716e+12
IN WWTP	C10-I	sul1	8.27399e+12
IN WWTP	C10-I	sul1	9.54525e+12
IN WWTP	C12-I	ermB	9.69372e+12
IN WWTP	C12-I	sul1	9.89095e+12
IN WWTP	C12-I	ermB	1.00533e+13
IN WWTP	C12-I	ermB	1.01761e+13
IN WWTP	C12-I	ermB	1.01761e+13
IN WWTP	C12-I	intI1	1.26557e+13
IN WWTP	C12-I	intI1	1.3056e+13
IN WWTP	C12-I	intI1	1.31239e+13
IN WWTP	C10-I	ermB	1.33432e+13
IN WWTP	C12-I	intI1	1.35389e+13
IN WWTP	C10-I	ermB	1.35963e+13
IN WWTP	C10-I	ermB	1.38541e+13
IN WWTP	C10-I	ermB	1.41169e+13
IN WWTP	C12-I	sul1	1.70409e+13
IN WWTP	C10-I	16S rRNA	7.91147e+13
IN WWTP	C10-I	16S rRNA	8.08012e+13
IN WWTP	C10-I	16S rRNA	8.60797e+13
IN WWTP	C10-I	16S rRNA	8.97889e+13
IN WWTP	C12-I	16S rRNA	1.71404e+14
IN WWTP	C12-I	16S rRNA	2.03972e+14
IN WWTP	C12-I	16S rRNA	2.06951e+14
IN WWTP	C12-I	16S rRNA	2.1099e+14
CW	C2-I	blaAmpC	6.29391e+06
CW	C2-I	blaAmpC	4.53309e+06
CW	C2-I	blaAmpC	4.33343e+06
CW	C2-I	blaAmpC	3.28596e+06
CW	C2-I	ermB	4.60295e+07
CW	C2-I	ermB	4.19916e+07
CW	C2-I	ermB	4.49162e+07
CW	C2-I	ermB	4.02305e+07
CW	C2-I	tetW	1.17994e+07
CW	C2-I	tetW	1.37653e+07
CW	C2-I	tetW	1.2663e+07
CW	C2-I	tetW	1.43059e+07
CW	C2-I	sul1	4.42446e+06
CW	C2-I	sul1	4.42446e+06
CW	C2-I	sul1	3.93159e+06
CW	C2-I	sul1	4.75561e+06
CW	C2-I	sul2	8.1239e+07
CW	C2-I	sul2	8.31946e+07
CW	C2-I	sul2	8.1239e+07
CW	C2-I	sul2	6.96011e+07
CW	C2-I	intI1	8.46321e+07
CW	C2-I	intI1	6.84411e+07
CW	C2-I	intI1	7.35979e+07
CW	C2-I	intI1	7.19711e+07
CW	C2-I	16S rRNA	2.75222e+10
CW	C2-I	16S rRNA	3.15843e+10
CW	C2-I	16S rRNA	3.03993e+10
CW	C2-I	16S rRNA	3.13436e+10
CW	C5-I	blaAmpC	3.82929e+06
CW	C5-I	blaAmpC	2.21009e+06
CW	C5-I	blaAmpC	2.02092e+06
CW	C5-I	blaAmpC	2.44805e+06
CW	C5-I	ermB	1.44544e+07
CW	C5-I	ermB	1.07822e+07
CW	C5-I	ermB	1.98465e+07
CW	C5-I	ermB	1.35339e+07
CW	C5-I	tetW	4.31011e+06
CW	C5-I	tetW	4.06616e+06
CW	C5-I	tetW	4.28229e+06
CW	C5-I	tetW	4.3381e+06
CW	C5-I	sul1	2.36609e+07
CW	C5-I	sul1	1.90654e+07
CW	C5-I	sul1	1.47528e+07
CW	C5-I	sul1	1.44571e+07
CW	C5-I	sul2	6.40194e+06
CW	C5-I	sul2	5.65111e+06
CW	C5-I	sul2	4.98833e+06
CW	C5-I	sul2	5.39726e+06
CW	C5-I	intI1	4.80171e+07
CW	C5-I	intI1	5.53934e+07
CW	C5-I	intI1	5.07302e+07
CW	C5-I	intI1	4.90845e+07
CW	C5-I	16S rRNA	2.85529e+09
CW	C5-I	16S rRNA	3.07174e+09
CW	C5-I	16S rRNA	3.07174e+09
CW	C5-I	16S rRNA	3.18604e+09
CW	C10-I	blaAmpC	248933
CW	C10-I	blaAmpC	221334
CW	C10-I	blaAmpC	187296
CW	C10-I	blaAmpC	120733
CW	C10-I	ermB	702673
CW	C10-I	ermB	497933
CW	C10-I	ermB	253189
CW	C10-I	ermB	236335
CW	C10-I	tetW	94786.5
CW	C10-I	tetW	57321.7
CW	C10-I	tetW	124842
CW	C10-I	tetW	169425
CW	C10-I	sul1	1.30568e+07
CW	C10-I	sul1	1.23649e+07
CW	C10-I	sul1	1.13951e+07
CW	C10-I	sul1	1.17096e+07
CW	C10-I	sul2	1.39647e+07
CW	C10-I	sul2	1.74304e+07
CW	C10-I	sul2	1.52943e+07
CW	C10-I	sul2	1.6942e+07
CW	C10-I	intI1	1.30325e+07
CW	C10-I	intI1	1.29593e+07
CW	C10-I	intI1	1.34805e+07
CW	C10-I	intI1	1.00579e+07
CW	C10-I	16S rRNA	1.86277e+09
CW	C10-I	16S rRNA	1.78582e+09
CW	C10-I	16S rRNA	1.80476e+09
CW	C10-I	16S rRNA	1.65873e+09
CW	C12-I	blaAmpC	3.59716e+08
CW	C12-I	blaAmpC	1.14129e+08
CW	C12-I	blaAmpC	2.91952e+08
CW	C12-I	blaAmpC	2.61579e+08
CW	C12-I	ermB	7.54084e+09
CW	C12-I	ermB	9.43985e+09
CW	C12-I	ermB	8.61826e+09
CW	C12-I	ermB	7.35994e+09
CW	C12-I	tetW	2.25212e+09
CW	C12-I	tetW	2.89944e+09
CW	C12-I	tetW	2.25212e+09
CW	C12-I	tetW	2.55536e+09
CW	C12-I	sul1	6.59432e+10
CW	C12-I	sul1	6.68349e+10
CW	C12-I	sul1	5.92246e+10
CW	C12-I	sul1	6.00255e+10
CW	C12-I	sul2	8.68498e+09
CW	C12-I	sul2	1.0934e+10
CW	C12-I	sul2	1.21542e+10
CW	C12-I	sul2	1.36799e+10
CW	C12-I	intI1	4.64078e+10
CW	C12-I	intI1	4.45208e+10
CW	C12-I	intI1	4.5691e+10
CW	C12-I	intI1	4.42904e+10
CW	C12-I	16S rRNA	1.3821e+12
CW	C12-I	16S rRNA	1.26086e+12
CW	C12-I	16S rRNA	1.35565e+12
CW	C12-I	16S rRNA	1.29795e+12
GAC	C2-I	blaAmpC	8.24849e+07
GAC	C2-I	blaAmpC	5.05804e+07
GAC	C2-I	blaAmpC	5.39422e+07
GAC	C2-I	blaAmpC	4.83526e+07
GAC	C2-I	ermB	1.39987e+09
GAC	C2-I	ermB	1.60166e+09
GAC	C2-I	ermB	1.45224e+09
GAC	C2-I	ermB	1.32484e+09
GAC	C2-I	tetW	3.2509e+08
GAC	C2-I	tetW	3.27184e+08
GAC	C2-I	tetW	3.10802e+08
GAC	C2-I	tetW	3.16847e+08
GAC	C2-I	sul1	4.09714e+07
GAC	C2-I	sul1	3.91321e+07
GAC	C2-I	sul1	3.88762e+07
GAC	C2-I	sul1	3.9649e+07
GAC	C2-I	sul2	5.05247e+08
GAC	C2-I	sul2	4.70448e+08
GAC	C2-I	sul2	4.96313e+08
GAC	C2-I	sul2	5.58996e+08
GAC	C2-I	intI1	1.07199e+09
GAC	C2-I	intI1	1.11475e+09
GAC	C2-I	intI1	1.14633e+09
GAC	C2-I	intI1	1.15922e+09
GAC	C2-I	16S rRNA	1.02888e+11
GAC	C2-I	16S rRNA	1.13644e+11
GAC	C2-I	16S rRNA	1.22676e+11
GAC	C2-I	16S rRNA	1.23618e+11
GAC	C5-I	blaAmpC	1.21641e+07
GAC	C5-I	blaAmpC	9.24116e+06
GAC	C5-I	blaAmpC	9.24116e+06
GAC	C5-I	blaAmpC	2.79687e+06
GAC	C5-I	ermB	1.73561e+08
GAC	C5-I	ermB	2.28534e+08
GAC	C5-I	ermB	1.62508e+08
GAC	C5-I	ermB	1.5772e+08
GAC	C5-I	tetW	1.5011e+08
GAC	C5-I	tetW	1.68661e+08
GAC	C5-I	tetW	1.98291e+08
GAC	C5-I	tetW	1.51085e+08
GAC	C5-I	sul1	5.77935e+08
GAC	C5-I	sul1	6.84146e+08
GAC	C5-I	sul1	4.91518e+08
GAC	C5-I	sul1	4.41211e+08
GAC	C5-I	sul2	1.12568e+08
GAC	C5-I	sul2	9.55272e+07
GAC	C5-I	sul2	1.14056e+08
GAC	C5-I	sul2	9.18371e+07
GAC	C5-I	intI1	1.67408e+09
GAC	C5-I	intI1	2.02919e+09
GAC	C5-I	intI1	2.22793e+09
GAC	C5-I	intI1	2.29e+09
GAC	C5-I	16S rRNA	5.53161e+09
GAC	C5-I	16S rRNA	2.97246e+09
GAC	C5-I	16S rRNA	5.95093e+09
GAC	C5-I	16S rRNA	3.49084e+09
GAC	C10-I	blaAmpC	3.00447e+07
GAC	C10-I	blaAmpC	2.49568e+07
GAC	C10-I	blaAmpC	3.33755e+07
GAC	C10-I	blaAmpC	1.91291e+07
GAC	C10-I	ermB	6.12428e+08
GAC	C10-I	ermB	4.36709e+08
GAC	C10-I	ermB	4.91888e+08
GAC	C10-I	ermB	5.10721e+08
GAC	C10-I	tetW	8.94756e+08
GAC	C10-I	tetW	1.00256e+09
GAC	C10-I	tetW	8.78827e+08
GAC	C10-I	tetW	5.91946e+08
GAC	C10-I	sul1	1.82784e+10
GAC	C10-I	sul1	2.06606e+10
GAC	C10-I	sul1	1.31843e+10
GAC	C10-I	sul1	2.35127e+10
GAC	C10-I	sul2	2.32093e+09
GAC	C10-I	sul2	1.74674e+09
GAC	C10-I	sul2	2.76815e+09
GAC	C10-I	sul2	2.14339e+09
GAC	C10-I	intI1	9.7632e+09
GAC	C10-I	intI1	1.00988e+10
GAC	C10-I	intI1	1.01558e+10
GAC	C10-I	intI1	7.70647e+09
GAC	C10-I	16S rRNA	6.91165e+11
GAC	C10-I	16S rRNA	7.17156e+11
GAC	C10-I	16S rRNA	6.28576e+11
GAC	C10-I	16S rRNA	5.71654e+11
GAC	C12-I	blaAmpC	7.1641e+07
GAC	C12-I	blaAmpC	7.90861e+07
GAC	C12-I	blaAmpC	9.17292e+07
GAC	C12-I	blaAmpC	5.97642e+07
GAC	C12-I	ermB	4.28932e+07
GAC	C12-I	ermB	2.05774e+07
GAC	C12-I	ermB	1.34284e+08
GAC	C12-I	ermB	1.1146e+07
GAC	C12-I	tetW	2.62252e+08
GAC	C12-I	tetW	3.51479e+08
GAC	C12-I	tetW	2.57773e+08
GAC	C12-I	tetW	2.24589e+08
GAC	C12-I	sul1	1.54607e+10
GAC	C12-I	sul1	1.72146e+10
GAC	C12-I	sul1	1.91674e+10
GAC	C12-I	sul1	2.37629e+10
GAC	C12-I	sul2	2.01331e+09
GAC	C12-I	sul2	2.22412e+09
GAC	C12-I	sul2	2.25198e+09
GAC	C12-I	sul2	2.10297e+09
GAC	C12-I	intI1	1.87929e+10
GAC	C12-I	intI1	1.76584e+10
GAC	C12-I	intI1	1.87929e+10
GAC	C12-I	intI1	1.81226e+10
GAC	C12-I	16S rRNA	1.01869e+12
GAC	C12-I	16S rRNA	1.02363e+12
GAC	C12-I	16S rRNA	1.16066e+12
GAC	C12-I	16S rRNA	1.01869e+12
AOP	C2-I	blaAmpC	7.16881e+06
AOP	C2-I	blaAmpC	6.02548e+06
AOP	C2-I	blaAmpC	3.91517e+06
AOP	C2-I	blaAmpC	7.89526e+06
AOP	C2-I	ermB	5.22415e+07
AOP	C2-I	ermB	4.37449e+07
AOP	C2-I	ermB	3.57442e+07
AOP	C2-I	ermB	6.923e+07
AOP	C2-I	tetW	3.06013e+06
AOP	C2-I	tetW	3.9817e+06
AOP	C2-I	tetW	681141
AOP	C2-I	tetW	2.20561e+06
AOP	C2-I	sul1	8.61351e+06
AOP	C2-I	sul1	8.39038e+06
AOP	C2-I	sul1	9.19763e+06
AOP	C2-I	sul1	7.96132e+06
AOP	C2-I	sul2	1.6055e+09
AOP	C2-I	sul2	1.64415e+09
AOP	C2-I	sul2	1.97698e+09
AOP	C2-I	sul2	1.65395e+09
AOP	C2-I	intI1	6.29058e+08
AOP	C2-I	intI1	5.75257e+08
AOP	C2-I	intI1	5.94871e+08
AOP	C2-I	intI1	5.84982e+08
AOP	C2-I	16S rRNA	1.2573e+11
AOP	C2-I	16S rRNA	1.24772e+11
AOP	C2-I	16S rRNA	1.22878e+11
AOP	C2-I	16S rRNA	1.1383e+11
AOP	C5-I	blaAmpC	1.06184e+07
AOP	C5-I	blaAmpC	1.15383e+07
AOP	C5-I	blaAmpC	2.1901e+06
AOP	C5-I	blaAmpC	1.04167e+07
AOP	C5-I	ermB	1.34444e+07
AOP	C5-I	ermB	3.06931e+07
AOP	C5-I	ermB	337503
AOP	C5-I	ermB	9.05907e+06
AOP	C5-I	tetW	592469
AOP	C5-I	tetW	573599
AOP	C5-I	sul1	8.17696e+08
AOP	C5-I	sul1	6.72355e+08
AOP	C5-I	sul2	4.44149e+08
AOP	C5-I	sul2	3.01503e+08
AOP	C5-I	sul2	4.29804e+08
AOP	C5-I	sul2	4.05142e+08
AOP	C5-I	intI1	2.8932e+09
AOP	C5-I	intI1	3.07351e+09
AOP	C5-I	intI1	3.07351e+09
AOP	C5-I	intI1	2.76874e+09
AOP	C5-I	16S rRNA	7.14106e+09
AOP	C5-I	16S rRNA	7.03746e+09
AOP	C5-I	16S rRNA	8.44792e+09
AOP	C5-I	16S rRNA	1.79472e+09
AOP	C10-I	blaAmpC	6.78361e+07
AOP	C10-I	ermB	7.68521e+07
AOP	C10-I	ermB	1.54674e+07
AOP	C10-I	ermB	3.78731e+07
AOP	C10-I	ermB	2.66704e+07
AOP	C10-I	tetW	2.86619e+07
AOP	C10-I	tetW	7.93158e+07
AOP	C10-I	tetW	9.0483e+07
AOP	C10-I	tetW	7.16398e+07
AOP	C10-I	sul1	1.48433e+09
AOP	C10-I	sul2	1.97614e+09
AOP	C10-I	sul2	3.09627e+09
AOP	C10-I	intI1	1.23414e+11
AOP	C10-I	intI1	1.00198e+11
AOP	C10-I	intI1	1.35053e+11
AOP	C10-I	intI1	1.24112e+11
AOP	C10-I	16S rRNA	1.68667e+12
AOP	C10-I	16S rRNA	1.8255e+12
AOP	C10-I	16S rRNA	1.69558e+12
AOP	C10-I	16S rRNA	1.52586e+12
AOP	C12-I	blaAmpC	1.13706e+08
AOP	C12-I	blaAmpC	1.88472e+08
AOP	C12-I	blaAmpC	9.80337e+07
AOP	C12-I	blaAmpC	1.15595e+08
AOP	C12-I	ermB	1.39657e+07
AOP	C12-I	ermB	7.47339e+06
AOP	C12-I	tetW	1.55773e+08
AOP	C12-I	tetW	2.84665e+08
AOP	C12-I	tetW	9.29088e+07
AOP	C12-I	tetW	1.65929e+08
AOP	C12-I	sul1	4.82103e+09
AOP	C12-I	sul1	5.66423e+09
AOP	C12-I	sul2	8.40695e+09
AOP	C12-I	sul2	8.72682e+09
AOP	C12-I	sul2	9.76133e+09
AOP	C12-I	sul2	8.72682e+09
AOP	C12-I	intI1	1.58806e+11
AOP	C12-I	intI1	1.48447e+11
AOP	C12-I	intI1	1.42411e+11
AOP	C12-I	intI1	1.51561e+11
AOP	C12-I	16S rRNA	2.79102e+12
AOP	C12-I	16S rRNA	3.05941e+12
AOP	C12-I	16S rRNA	2.97198e+12
AOP	C12-I	16S rRNA	2.54618e+12
OUT WWTP	C5-I	intI1	9.86005e+10
OUT WWTP	C5-I	intI1	8.1794e+10
OUT WWTP	C5-I	intI1	7.57362e+10
OUT WWTP	C5-I	intI1	6.86021e+10
OUT WWTP	C12-I	sul1	6.26249e+10
OUT WWTP	C12-I	sul1	5.36614e+10
OUT WWTP	C12-I	intI1	5.00975e+10
OUT WWTP	C12-I	intI1	4.80604e+10
OUT WWTP	C10-I	intI1	4.75049e+10
OUT WWTP	C12-I	intI1	4.63461e+10
OUT WWTP	C10-I	intI1	4.54118e+10
OUT WWTP	C10-I	intI1	4.51568e+10
OUT WWTP	C12-I	sul1	4.50638e+10
OUT WWTP	C10-I	intI1	4.39028e+10
OUT WWTP	C12-I	sul1	4.27065e+10
OUT WWTP	C5-I	sul1	3.66721e+10
OUT WWTP	C12-I	intI1	3.3947e+10
OUT WWTP	C5-I	sul1	3.38195e+10
OUT WWTP	C5-I	sul1	3.05636e+10
OUT WWTP	C10-I	sul1	2.25775e+10
OUT WWTP	C10-I	sul1	2.08069e+10
OUT WWTP	C10-I	sul1	2.02481e+10
OUT WWTP	C5-I	ermB	1.82362e+10
OUT WWTP	C5-I	ermB	1.7805e+10
OUT WWTP	C5-I	ermB	1.72804e+10
OUT WWTP	C2-I	intI1	1.67081e+10
OUT WWTP	C10-I	sul1	1.66213e+10
OUT WWTP	C2-I	intI1	1.37401e+10
OUT WWTP	C2-I	16S rRNA	2.14521e+12
OUT WWTP	C2-I	16S rRNA	2.04899e+12
OUT WWTP	C2-I	16S rRNA	1.98726e+12
OUT WWTP	C2-I	16S rRNA	1.78547e+12
OUT WWTP	C5-I	ermB	1.36848e+10
OUT WWTP	C2-I	intI1	1.29934e+10
OUT WWTP	C2-I	intI1	1.2921e+10
OUT WWTP	C2-I	ermB	1.25899e+10
OUT WWTP	C2-I	ermB	1.24368e+10
OUT WWTP	C2-I	ermB	1.22105e+10
OUT WWTP	C12-I	ermB	1.16149e+10
OUT WWTP	C2-I	ermB	1.14855e+10
OUT WWTP	C12-I	ermB	1.07989e+10
OUT WWTP	C12-I	ermB	1.06685e+10
OUT WWTP	C12-I	ermB	8.89231e+09
OUT WWTP	C12-I	tetW	8.11802e+09
OUT WWTP	C12-I	tetW	7.49097e+09
OUT WWTP	C12-I	tetW	7.11368e+09
OUT WWTP	C12-I	tetW	6.64003e+09
OUT WWTP	C12-I	sul2	6.5736e+09
OUT WWTP	C12-I	sul2	6.53281e+09
OUT WWTP	C12-I	sul2	6.06269e+09
OUT WWTP	C12-I	sul2	5.1891e+09
OUT WWTP	C5-I	tetW	5.044e+09
OUT WWTP	C5-I	tetW	4.82053e+09
OUT WWTP	C5-I	tetW	4.57724e+09
OUT WWTP	C5-I	tetW	4.51836e+09
OUT WWTP	C2-I	sul2	4.49812e+09
OUT WWTP	C2-I	sul2	4.16348e+09
OUT WWTP	C5-I	sul2	4.14857e+09
OUT WWTP	C2-I	sul2	4.0415e+09
OUT WWTP	C5-I	16S rRNA	1.17788e+11
OUT WWTP	C5-I	16S rRNA	1.35331e+11
OUT WWTP	C5-I	16S rRNA	3.81957e+11
OUT WWTP	C5-I	16S rRNA	1.54354e+11
OUT WWTP	C2-I	sul2	3.89984e+09
OUT WWTP	C10-I	sul2	3.77693e+09
OUT WWTP	C5-I	sul2	3.56709e+09
OUT WWTP	C5-I	sul2	3.47463e+09
OUT WWTP	C5-I	sul2	3.0073e+09
OUT WWTP	C10-I	sul2	2.94116e+09
OUT WWTP	C10-I	sul2	2.64006e+09
OUT WWTP	C10-I	sul2	2.35636e+09
OUT WWTP	C2-I	tetW	2.2486e+09
OUT WWTP	C2-I	tetW	2.2057e+09
OUT WWTP	C2-I	tetW	2.10876e+09
OUT WWTP	C2-I	tetW	2.01608e+09
OUT WWTP	C10-I	ermB	1.26817e+09
OUT WWTP	C10-I	ermB	1.25238e+09
OUT WWTP	C10-I	ermB	1.09805e+09
OUT WWTP	C12-I	blaAmpC	1.07455e+09
OUT WWTP	C10-I	ermB	1.0444e+09
OUT WWTP	C12-I	blaAmpC	9.2644e+08
OUT WWTP	C12-I	blaAmpC	9.16319e+08
OUT WWTP	C5-I	blaAmpC	7.89158e+08
OUT WWTP	C12-I	blaAmpC	7.6862e+08
OUT WWTP	C5-I	blaAmpC	5.80672e+08
OUT WWTP	C5-I	blaAmpC	5.10995e+08
OUT WWTP	C5-I	blaAmpC	4.38329e+08
OUT WWTP	C2-I	sul1	3.37612e+08
OUT WWTP	C10-I	16S rRNA	3.57218e+11
OUT WWTP	C10-I	16S rRNA	2.93897e+11
OUT WWTP	C10-I	16S rRNA	3.44272e+11
OUT WWTP	C10-I	16S rRNA	3.13096e+11
OUT WWTP	C2-I	blaAmpC	3.08242e+08
OUT WWTP	C2-I	sul1	3.05967e+08
OUT WWTP	C2-I	sul1	2.96092e+08
OUT WWTP	C2-I	sul1	2.92232e+08
OUT WWTP	C2-I	blaAmpC	2.83505e+08
OUT WWTP	C2-I	blaAmpC	2.72768e+08
OUT WWTP	C2-I	blaAmpC	2.60754e+08
OUT WWTP	C10-I	tetW	1.55096e+08
OUT WWTP	C10-I	tetW	1.49623e+08
OUT WWTP	C10-I	tetW	1.17757e+08
OUT WWTP	C10-I	tetW	1.1497e+08
OUT WWTP	C10-I	blaAmpC	9.61376e+07
OUT WWTP	C10-I	blaAmpC	7.46053e+07
OUT WWTP	C10-I	blaAmpC	6.00845e+07
OUT WWTP	C10-I	blaAmpC	5.54428e+07
OUT WWTP	C12-I	16S rRNA	1.19801e+12
OUT WWTP	C12-I	16S rRNA	1.30688e+12
OUT WWTP	C12-I	16S rRNA	1.13599e+12
OUT WWTP	C12-I	16S rRNA	1.02142e+12

[truncated: 7 more sheets: Table S11, Table S12, Table S13, Table S14, Table S15, Table S16, Table S17]
